# Supplementary material for: Antibiotic Resistance & Extended-Spectrum ß-Lactamase Production in Clinical and Non-Clinical Isolates in Tabuk
Source: Med Sci (Basel). 2024 Aug 18;12(3):42. doi: 10.3390/medsci12030042 (PMC11348262; doi:10.3390/medsci12030042)
Supplement: Supplementary file 1 [file medsci-12-00042-s001.zip]

Archive with 1 entries (1 files):
- medsci-3149760-supplementary.pdf
